# Supplementary material for: ﻿Xantolisweimingii (Sapotaceae), a new species from the Yuanjiang River basin, Yunnan, southwest China
Source: PhytoKeys. 2024 Sep 11;246:251–63. doi: 10.3897/phytokeys.246.119516 (PMC11411200; doi:10.3897/phytokeys.246.119516)
Supplement: XML Treatment for Xantolis weimingii [file phytokeys.246.119516-treatment1.xml]

<!DOCTYPE tp:taxon-treatment
  PUBLIC "-//TaxonX//DTD Taxonomic Treatment Publishing DTD v0 20100105//EN" "tax-treatment-NSO.dtd">
<tp:taxon-treatment xmlns:tp="http://www.plazi.org/taxpub"><tp:treatment-meta><kwd-group><label>Taxon classification</label><kwd>
              <named-content content-type="kingdom">Plantae</named-content>
            </kwd><kwd>
              <named-content content-type="order">Ericales</named-content>
            </kwd><kwd>
              <named-content content-type="family">Sapotaceae</named-content>
            </kwd></kwd-group><mixed-citation publication-type="journal"><person-group><name><surname>Yang</surname><given-names>Feng</given-names></name><name><surname>Chen</surname><given-names>Chao</given-names></name><name><surname>Wang</surname><given-names>Qiu-Ping</given-names></name><name><surname>Wu</surname><given-names>Jian-Yong</given-names></name><name><surname>Li</surname><given-names>Zhen-Xue</given-names></name><name><surname>Wang</surname><given-names>Huan-Chong</given-names></name></person-group><article-title>﻿<italic><tp:taxon-name><tp:taxon-name-part taxon-name-part-type="genus" reg="Xantolis">Xantolis</tp:taxon-name-part><tp:taxon-name-part taxon-name-part-type="species" reg="weimingii">weimingii</tp:taxon-name-part></tp:taxon-name></italic> (<tp:taxon-name><tp:taxon-name-part taxon-name-part-type="family">Sapotaceae</tp:taxon-name-part></tp:taxon-name>), a new species from the Yuanjiang River basin, Yunnan, southwest China</article-title><source>PhytoKeys</source><day>11</day><month>09</month><year>2024</year><volume>246</volume><fpage>251</fpage><lpage>263</lpage><pub-id pub-id-type="doi">10.3897/phytokeys.246.119516</pub-id></mixed-citation></tp:treatment-meta><tp:nomenclature><label>﻿</label><tp:taxon-name>
            <object-id xmlns:xlink="http://www.w3.org/1999/xlink" content-type="arpha" xlink:type="simple">3E093BBC-E905-587F-BB95-919946F1F09A</object-id>
            <tp:taxon-name-part taxon-name-part-type="genus" reg="Xantolis">Xantolis</tp:taxon-name-part>
            <tp:taxon-name-part taxon-name-part-type="species" reg="weimingii">weimingii</tp:taxon-name-part>
            <object-id xmlns:xlink="http://www.w3.org/1999/xlink" content-type="ipni" xlink:type="simple">urn:lsid:ipni.org:names:77348184-1</object-id>
          </tp:taxon-name><tp:taxon-authority>Huan C. Wang &amp; Feng Yang</tp:taxon-authority><tp:taxon-status xmlns:xlink="http://www.w3.org/1999/xlink" xlink:type="simple">sp. nov.</tp:taxon-status><xref ref-type="fig" rid="F1">Figs 1</xref><xref ref-type="fig" rid="F2">, 2</xref><xref ref-type="fig" rid="F3">, 3</xref><xref ref-type="fig" rid="F4">, 4</xref></tp:nomenclature><tp:treatment-sec sec-type="material" id="SECID0EPLAC"><title>Type.</title><p>China • Yunnan Province: Yuanjiang County, Wadie village, Luozhi village, near the junction of the Yuanjiang River and Hedihe River, <named-content xmlns:xlink="http://www.w3.org/1999/xlink" content-type="dwc:verbatimCoordinates" xlink:type="simple"><named-content content-type="geo-json" specific-use="{&#34;type&#34;:&#34;Point&#34;,&#34;coordinates&#34;:[102.311778,23.431083]}" id="NCID0EYLAC" xlink:type="simple">23°25'51.9"N, 102°18'42.4"E</named-content></named-content>, alt. 1100 m, 14 April 2022, <italic>C. Chen &amp; Z. X. Li YJ19450</italic> (holotype: YUKU 02074716!; isotypes: YUKU!).</p><fig id="F1" position="float" orientation="portrait"><object-id xmlns:xlink="http://www.w3.org/1999/xlink" content-type="doi" xlink:type="simple">10.3897/phytokeys.246.119516.figure1</object-id><object-id xmlns:xlink="http://www.w3.org/1999/xlink" content-type="arpha" xlink:type="simple">33C164B6-C286-588E-860D-EEA035EF319C</object-id><label>Figure 1.</label><caption><p><italic><tp:taxon-name><tp:taxon-name-part taxon-name-part-type="genus" reg="Xantolis">Xantolis</tp:taxon-name-part><tp:taxon-name-part taxon-name-part-type="species" reg="weimingii">weimingii</tp:taxon-name-part></tp:taxon-name></italic> sp. nov. (drawn by Qiu-Ping Wang) <bold>A</bold> habit <bold>B</bold> abaxial surface of leaf <bold>C</bold> adaxial surface of leaf <bold>D</bold> flower in blooming <bold>E</bold> anthers <bold>F</bold> pistil <bold>G</bold> corolla dissected to show stamens and staminodes <bold>H</bold> calyx lobes (the upper line is the inner view, the lower line is the outer view) <bold>I</bold> fruits <bold>J</bold> side view of seed to show scar <bold>K</bold> front view of seed.</p></caption><graphic xmlns:xlink="http://www.w3.org/1999/xlink" xlink:href="phytokeys-246-251_article-119516__-g001.jpg" position="float" orientation="portrait" xlink:type="simple" id="oo_1130949.jpg"><uri content-type="original_file" xlink:type="simple">https://binary.pensoft.net/fig/1130949</uri></graphic></fig></tp:treatment-sec><tp:treatment-sec sec-type="diagnosis" id="SECID0ENNAC"><title>Diagnosis.</title><p><italic><tp:taxon-name><tp:taxon-name-part taxon-name-part-type="genus" reg="Xantolis">Xantolis</tp:taxon-name-part><tp:taxon-name-part taxon-name-part-type="species" reg="weimingii">weimingii</tp:taxon-name-part></tp:taxon-name></italic> is most similar to <italic><tp:taxon-name><tp:taxon-name-part taxon-name-part-type="genus" reg="Xantolis">X.</tp:taxon-name-part><tp:taxon-name-part taxon-name-part-type="species" reg="tomentosa">tomentosa</tp:taxon-name-part></tp:taxon-name></italic> (Roxb.) Raf., but can be easily distinguished by its ovate or obovate (vs. elliptic or elliptic-oblong in <italic><tp:taxon-name><tp:taxon-name-part taxon-name-part-type="genus" reg="Xantolis">X.</tp:taxon-name-part><tp:taxon-name-part taxon-name-part-type="species" reg="tomentosa">tomentosa</tp:taxon-name-part></tp:taxon-name></italic>) leaves, base broadly cuneate or nearly round (vs. cuneate), apex acute or acuminate (vs. obtuse, short obtusely or acutely acuminate), corollas entirely glabrous (vs. densely hairy at throat), 7.7–9.7 (vs. 4–8) mm long, lanceolate staminodes, ca. 5 (vs. 3–3.5) mm long, apex acuminate into an awn, fringed at the base (vs. broad base, not fringed), glabrous (vs. hairy).</p><fig id="F2" position="float" orientation="portrait"><object-id xmlns:xlink="http://www.w3.org/1999/xlink" content-type="doi" xlink:type="simple">10.3897/phytokeys.246.119516.figure2</object-id><object-id xmlns:xlink="http://www.w3.org/1999/xlink" content-type="arpha" xlink:type="simple">29AADAA5-835E-562E-85E7-89B2F21C6FF0</object-id><label>Figure 2.</label><caption><p><italic><tp:taxon-name><tp:taxon-name-part taxon-name-part-type="genus" reg="Xantolis">Xantolis</tp:taxon-name-part><tp:taxon-name-part taxon-name-part-type="species" reg="weimingii">weimingii</tp:taxon-name-part></tp:taxon-name></italic> sp. nov. <bold>A</bold> habit <bold>B</bold> trunk showing bark texture <bold>C</bold> branchlet <bold>D</bold> abaxial surface of tender leaf <bold>E</bold> adaxial surface of leaf <bold>F</bold> abaxial surface of leaf.</p></caption><graphic xmlns:xlink="http://www.w3.org/1999/xlink" xlink:href="phytokeys-246-251_article-119516__-g002.jpg" position="float" orientation="portrait" xlink:type="simple" id="oo_1130950.jpg"><uri content-type="original_file" xlink:type="simple">https://binary.pensoft.net/fig/1130950</uri></graphic></fig></tp:treatment-sec><tp:treatment-sec sec-type="description" id="SECID0EYPAC"><title>Description.</title><p>Shrubs or small trees, 2–4 m tall, evergreen, acanthaceous, laticiferous. Bark pale gray, cracked, shallowly and vertically fissured. Branches terete, gray to grayish black; branchlets densely ferruginous arachnoid-lanate, more or less glabrescent when old. Acantha usually axillary, straight, cuspidate, ca. 7 mm long. Petioles 4–8 mm long, with a slight furrow on the adaxial side, densely ferruginous arachnoid-lanate when young, gradually shedding, sparse or glabrescent when old. Leaves ovate to obovate, alternate, leathery, 2.0–8.5 cm long, 1.5–5.0 cm wide, base broadly cuneate or nearly round, apex acute to acuminate, slightly revolute, margin entire, adaxially dark-green, shiny, densely ferruginous arachnoid-lanate when young, glabrescent, abaxially densely ferruginous arachnoid-lanate when young, gradually faded to gray-green sericeous, or to glabrescent when old; midrib flat, obvious adaxially, prominent abaxially, lateral veins 6–9 pairs, arcuate, rising at an angle of 35°–50°, apex bifurcation near the margin, irregularly connected, tertiary and reticulate veins convex abaxially. Flowers in 1–5-flowered clusters in leaf axils or along old branches, pendant. Pedicels stout, terete, 3–4 mm long, densely ferruginous arachnoid-lanate. Calyx cup-shaped, 5-lobed, rarely 4-lobed; sepals imbricate, ovate to triangular, 6–7 mm long, 3.5–4.5 mm wide, apex acute, inside white pubescent on the upper part, outside densely ferruginous arachnoid-lanate. Corolla sympetalous, 5-merous, glabrous, slightly fleshy, tube ca. 4 mm long, lobes lanceolate, 3.7–5.7 mm long, apex acuminate, margin slightly involute, dentate at the base. Stamens 5, adnate to corolla tube at the base, opposite to lobes, filaments white, linear, 2.8–3.5 mm long; anthers sagittate, yellow, ca. 3 mm long, dorsifixed, longitudinal, apex acuminate, base cordate. Staminodes 5, glabrous adnate to corolla tube at the base, alternate to lobes, white, lanceolate, ca. 5 mm long, 1–2 mm wide at the base, apex acuminate into an awn, fringed at the base, glabrous. Ovary ovoid, densely brown pilose; style terete, yellow-green, ca. 8 mm long. Fruits ovoid, oblong or elliptic, with ferruginous arachnoid-lanate hairs, 2.2–4.5 cm long, 1.2–1.5 cm in diam., with persistent calyx, apex sometimes beaked, with persistent style, 1-seeded. Seeds oblong to ellipsoid, slightly compressed, 2–2.5 cm long, ca. 8 mm in diam., both ends truncate, pericarp woody, shiny yellowish brown, scar elliptic, 1.5–2 cm long, ca. 3 mm wide, whitish.</p><fig id="F3" position="float" orientation="portrait"><object-id xmlns:xlink="http://www.w3.org/1999/xlink" content-type="doi" xlink:type="simple">10.3897/phytokeys.246.119516.figure3</object-id><object-id xmlns:xlink="http://www.w3.org/1999/xlink" content-type="arpha" xlink:type="simple">F5DECCE2-12EF-5F44-BE44-9ABC16B80283</object-id><label>Figure 3.</label><caption><p><italic><tp:taxon-name><tp:taxon-name-part taxon-name-part-type="genus" reg="Xantolis">Xantolis</tp:taxon-name-part><tp:taxon-name-part taxon-name-part-type="species" reg="weimingii">weimingii</tp:taxon-name-part></tp:taxon-name></italic> sp. nov. <bold>A</bold> flowering branch <bold>B</bold> adaxial view of sepals <bold>C</bold> abaxial view of sepals <bold>D</bold> corolla dissected to show five stamens and five staminodes <bold>E</bold> corolla dissected to show five lobes <bold>F</bold> pistils <bold>G–H</bold> fruits <bold>I</bold> front view of seed <bold>J</bold> side view of seed to show scar.</p></caption><graphic xmlns:xlink="http://www.w3.org/1999/xlink" xlink:href="phytokeys-246-251_article-119516__-g003.jpg" position="float" orientation="portrait" xlink:type="simple" id="oo_1130951.jpg"><uri content-type="original_file" xlink:type="simple">https://binary.pensoft.net/fig/1130951</uri></graphic></fig></tp:treatment-sec><tp:treatment-sec sec-type="phenology" id="SECID0EIBAE"><title>Phenology.</title><p>Flowering from April to May, and fruiting from May to October.</p><fig id="F4" position="float" orientation="portrait"><object-id xmlns:xlink="http://www.w3.org/1999/xlink" content-type="doi" xlink:type="simple">10.3897/phytokeys.246.119516.figure4</object-id><object-id xmlns:xlink="http://www.w3.org/1999/xlink" content-type="arpha" xlink:type="simple">B31E7DE3-1A74-516D-A322-7C60ED5B857D</object-id><label>Figure 4.</label><caption><p>Holotype of <italic><tp:taxon-name><tp:taxon-name-part taxon-name-part-type="genus" reg="Xantolis">Xantolis</tp:taxon-name-part><tp:taxon-name-part taxon-name-part-type="species" reg="weimingii">weimingii</tp:taxon-name-part></tp:taxon-name></italic> sp. nov. (YUKU-02074716).</p></caption><graphic xmlns:xlink="http://www.w3.org/1999/xlink" xlink:href="phytokeys-246-251_article-119516__-g004.jpg" position="float" orientation="portrait" xlink:type="simple" id="oo_1130952.jpg"><uri content-type="original_file" xlink:type="simple">https://binary.pensoft.net/fig/1130952</uri></graphic></fig></tp:treatment-sec><tp:treatment-sec sec-type="etymology" id="SECID0EFCAE"><title>Etymology.</title><p>The new species is named after Professor Weiming Zhu (朱维明-Wei Ming Chu, 1930–2023), a renowned botanist from Yunnan University, in recognition of his outstanding contributions to the study of China’s flora of Lycophytes and Ferns and to the Herbarium of Yunnan University (Kunming, China).</p></tp:treatment-sec><tp:treatment-sec sec-type="distribution" id="SECID0EKCAE"><title>Distribution and habitat.</title><p><italic><tp:taxon-name><tp:taxon-name-part taxon-name-part-type="genus" reg="Xantolis">Xantolis</tp:taxon-name-part><tp:taxon-name-part taxon-name-part-type="species" reg="weimingii">weimingii</tp:taxon-name-part></tp:taxon-name></italic> is a rarely and poorly collected species endemic to the central Yunnan province in southwest China. As of now, it has been discovered in four different sites, all situated in the dry and hot valleys of both the Yuanjiang River and its primary tributary, the Luzhijiang River (Fig. <xref ref-type="fig" rid="F5">5</xref>). This new species grows in savanna habitats on the mountain slopes at elevations ranging from 1100 to 1400 m (Fig. <xref ref-type="fig" rid="F6">6</xref>).</p><fig id="F5" position="float" orientation="portrait"><object-id xmlns:xlink="http://www.w3.org/1999/xlink" content-type="doi" xlink:type="simple">10.3897/phytokeys.246.119516.figure5</object-id><object-id xmlns:xlink="http://www.w3.org/1999/xlink" content-type="arpha" xlink:type="simple">FE631C1A-386E-5604-B133-102B243C8CF0</object-id><label>Figure 5.</label><caption><p>Known geographical distribution of <italic><tp:taxon-name><tp:taxon-name-part taxon-name-part-type="genus" reg="Xantolis">Xantolis</tp:taxon-name-part><tp:taxon-name-part taxon-name-part-type="species" reg="weimingii">weimingii</tp:taxon-name-part></tp:taxon-name></italic> (red stars). Based on all known collections.</p></caption><graphic xmlns:xlink="http://www.w3.org/1999/xlink" xlink:href="phytokeys-246-251_article-119516__-g005.jpg" position="float" orientation="portrait" xlink:type="simple" id="oo_1130953.jpg"><uri content-type="original_file" xlink:type="simple">https://binary.pensoft.net/fig/1130953</uri></graphic></fig><fig id="F6" position="float" orientation="portrait"><object-id xmlns:xlink="http://www.w3.org/1999/xlink" content-type="doi" xlink:type="simple">10.3897/phytokeys.246.119516.figure6</object-id><object-id xmlns:xlink="http://www.w3.org/1999/xlink" content-type="arpha" xlink:type="simple">60DF13C4-A5F5-59AC-A5ED-3A5FE1AEE54C</object-id><label>Figure 6.</label><caption><p>Habitat of <italic><tp:taxon-name><tp:taxon-name-part taxon-name-part-type="genus" reg="Xantolis">Xantolis</tp:taxon-name-part><tp:taxon-name-part taxon-name-part-type="species" reg="weimingii">weimingii</tp:taxon-name-part></tp:taxon-name></italic><bold>A</bold> habitat of the Yuanjiang population <bold>B</bold> habitat of the Yimen population <bold>C</bold> habitat of the Eshan population.</p></caption><graphic xmlns:xlink="http://www.w3.org/1999/xlink" xlink:href="phytokeys-246-251_article-119516__-g006.jpg" position="float" orientation="portrait" xlink:type="simple" id="oo_1130954.jpg"><uri content-type="original_file" xlink:type="simple">https://binary.pensoft.net/fig/1130954</uri></graphic></fig></tp:treatment-sec><tp:treatment-sec sec-type="Preliminary conservation assessment" id="SECID0EZEAE"><title>Preliminary conservation assessment.</title><p><italic><tp:taxon-name><tp:taxon-name-part taxon-name-part-type="genus" reg="Xantolis">Xantolis</tp:taxon-name-part><tp:taxon-name-part taxon-name-part-type="species" reg="weimingii">weimingii</tp:taxon-name-part></tp:taxon-name></italic> is at a restricted geographic range, with an estimated extent of occurrence (<abbrev xmlns:xlink="http://www.w3.org/1999/xlink" xlink:title="extent of occurrence" id="ABBRID0EKFAE" xlink:type="simple">EOO</abbrev>) of 139.594 km<sup>2</sup> and an area of occupancy (<abbrev xmlns:xlink="http://www.w3.org/1999/xlink" xlink:title="area of occupancy" id="ABBRID0EQFAE" xlink:type="simple">AOO</abbrev>) of 12 km<sup>2</sup>. Four populations of the new species have been discovered: two of them from the same locality (Yimen County), and one in the Yuanjiang National Nature Reserve. Unfortunately, these populations are typically small, ranging from three to a maximum of eight plants. So far, we have not found any saplings or seedlings in the Yuanjiang and Fawu populations, and we judged that the self-renewal capacity of the wild population of this species is low. The other populations in the Luzhijiang River valley at Yimen County are most threatened. The hillside land here is highly degraded and soil erosion is serious due to mining operations. Furthermore, residents had been harvesting the plant for firewood, resulting in the plant becoming a shrub-like appearance. Therefore, <italic><tp:taxon-name><tp:taxon-name-part taxon-name-part-type="genus" reg="Xantolis">Xantolis</tp:taxon-name-part><tp:taxon-name-part taxon-name-part-type="species" reg="weimingii">weimingii</tp:taxon-name-part></tp:taxon-name></italic> is at a high risk of extinction due to a restricted geographic range, fragmented distribution, small population sizes, and fragile living environment. Based on IUCN Red List Categories and Criteria (<xref ref-type="bibr" rid="B10">IUCN 2022</xref>), we suggest a Critically Endangered (CR) category for the species.</p></tp:treatment-sec><tp:treatment-sec sec-type="discussion" id="SECID0EFGAE"><title>Discussion.</title><p><italic><tp:taxon-name><tp:taxon-name-part taxon-name-part-type="genus" reg="Xantolis">Xantolis</tp:taxon-name-part><tp:taxon-name-part taxon-name-part-type="species" reg="weimingii">weimingii</tp:taxon-name-part></tp:taxon-name></italic> can be easily distinguished from its congeners by the following combination of characters: plants densely covered with ferruginous arachnoid-lanate, leaves ovate or obovate, and staminodes fringed at the base. It is most similar to <italic><tp:taxon-name><tp:taxon-name-part taxon-name-part-type="genus" reg="Xantolis">X.</tp:taxon-name-part><tp:taxon-name-part taxon-name-part-type="species" reg="tomentosa">tomentosa</tp:taxon-name-part></tp:taxon-name></italic> (excluding the synonym <italic><tp:taxon-name><tp:taxon-name-part taxon-name-part-type="genus" reg="Planchonella">Planchonella</tp:taxon-name-part><tp:taxon-name-part taxon-name-part-type="species" reg="dongnaiensis">dongnaiensis</tp:taxon-name-part></tp:taxon-name></italic> Pierre ex Dubard), which is widely distributed in Sri Lanka, India, and Myanmar. However, it differs clearly from the latter by having pale gray (vs. light reddish brown in <italic><tp:taxon-name><tp:taxon-name-part taxon-name-part-type="genus" reg="Xantolis">X.</tp:taxon-name-part><tp:taxon-name-part taxon-name-part-type="species" reg="tomentosa">tomentosa</tp:taxon-name-part></tp:taxon-name></italic>) barks, ovate or obovate (vs. elliptic, elliptic-oblong) leaves, 2–8 (vs. 4–14) cm long, 1.5–5.0 (vs. 2–6) cm wide, base broadly cuneate or nearly round (vs. cuneate), apex acute or acuminate (vs. obtuse or short obtusely or acutely acuminate), 6–9 (vs. 8–l6) pairs lateral veins, 4–8 (vs. 3–20) mm long petioles, 3–4 (vs. 4–7) mm long pedicels, entirely glabrous (vs. throat densely hairy) corollas, 7.7–9.7 (vs. 4–8) mm long, lanceolate (vs. lanceolate-oblong or ovate) lobes, staminodes ca. 5 (vs. 3–3.5) mm long, 1–2 mm wide at the base, apex acuminate into an awn, fringed at the base (vs. broad base, not fringed), glabrous (vs. hairy).</p><p><italic><tp:taxon-name><tp:taxon-name-part taxon-name-part-type="genus" reg="Xantolis">Xantolis</tp:taxon-name-part><tp:taxon-name-part taxon-name-part-type="species" reg="weimingii">weimingii</tp:taxon-name-part></tp:taxon-name></italic> is also morphologically similar to <italic><tp:taxon-name><tp:taxon-name-part taxon-name-part-type="genus" reg="Xantolis">X.</tp:taxon-name-part><tp:taxon-name-part taxon-name-part-type="species" reg="cambodiana">cambodiana</tp:taxon-name-part></tp:taxon-name></italic> (Pierre ex Dubard) P. Royen from Indo-China. Nevertheless, <italic><tp:taxon-name><tp:taxon-name-part taxon-name-part-type="genus" reg="Xantolis">X.</tp:taxon-name-part><tp:taxon-name-part taxon-name-part-type="species" reg="weimingii">weimingii</tp:taxon-name-part></tp:taxon-name></italic> differs from <italic><tp:taxon-name><tp:taxon-name-part taxon-name-part-type="genus" reg="Xantolis">X.</tp:taxon-name-part><tp:taxon-name-part taxon-name-part-type="species" reg="cambodiana">cambodiana</tp:taxon-name-part></tp:taxon-name></italic> in having ovate to obovate (vs. rhomboid-obovate or elliptic, sometimes lanceolate in <italic><tp:taxon-name><tp:taxon-name-part taxon-name-part-type="genus" reg="Xantolis">X.</tp:taxon-name-part><tp:taxon-name-part taxon-name-part-type="species" reg="cambodiana">cambodiana</tp:taxon-name-part></tp:taxon-name></italic>) leaves, base broadly cuneate or nearly round (vs. tapering towards the base), apex acute to acuminate (vs. obtuse, entire or retuse, sometimes short obtusely acuminate), ovate to triangular (vs. ovate or oblong) sepals, 6–7 (vs. 2.5–4) mm long, 3.5–4.5 (vs. 1–2) mm wide, lanceolate (vs. lanceolate or linear) staminodes, ca. 5 (vs. 2–3) mm long, 1–2 (vs. ca.0.5) mm wide at the base. <italic><tp:taxon-name><tp:taxon-name-part taxon-name-part-type="genus" reg="Xantolis">Xantolis</tp:taxon-name-part><tp:taxon-name-part taxon-name-part-type="species" reg="weimingii">weimingii</tp:taxon-name-part></tp:taxon-name></italic> shares similar fruits with <italic><tp:taxon-name><tp:taxon-name-part taxon-name-part-type="genus" reg="Xantolis">X.</tp:taxon-name-part><tp:taxon-name-part taxon-name-part-type="species" reg="assamica">assamica</tp:taxon-name-part></tp:taxon-name></italic> (C.B. Clarke) P. Royen, a species occurring in Assam to Bangladesh, but differs from the latter in its 4–8 (vs. 5–15) mm long petioles, ovate to obovate (vs. ovate, elliptic or broadly lanceolate) leaves, 2.0–8.5 (vs. 6–16.5) cm long, 1.5–5.0 (vs. 2–7) cm wide.</p></tp:treatment-sec><tp:treatment-sec sec-type="material" id="SECID0EGKAE"><title>Additional specimens examined.</title><p><bold>China • Yunnan</bold>: Yimen County, near Xiaoluzhi village, the west side of Luzhijiang valley, <named-content xmlns:xlink="http://www.w3.org/1999/xlink" content-type="dwc:verbatimCoordinates" xlink:type="simple"><named-content content-type="geo-json" specific-use="{&#34;type&#34;:&#34;Point&#34;,&#34;coordinates&#34;:[101.946944,24.679503]}" id="NCID0ERKAE" xlink:type="simple">24°40'46.21"N, 101°56'49"E</named-content></named-content>, 25 September 2015, <italic>H. C. Wang et al. YM241</italic> (YUKU, plant in vegetative period); same location, 27 April 2016, <italic>H. C. Wang et al. YM863</italic> (YUKU, plant in vegetative period); Luzhijiang valley, near Luzhi town, 12 November 2019, <italic>H. C. Wang et al. YM8317</italic> (YUKU, plant in vegetative period); • Luzhijiang valley, near Xiaoluzhi village, Maomao mountain, on the limestone of the dry-hot valley, <named-content xmlns:xlink="http://www.w3.org/1999/xlink" content-type="dwc:verbatimCoordinates" xlink:type="simple"><named-content content-type="geo-json" specific-use="{&#34;type&#34;:&#34;Point&#34;,&#34;coordinates&#34;:[101.960336,24.675250]}" id="NCID0E6KAE" xlink:type="simple">24°40'30.9"N, 101°57'37.21"E</named-content></named-content>, elev. 1392.46 m, 25 December 2021, <italic>H. C. Wang et al. YM14630</italic> (YUKU, plant in vegetative period); • Eshan County, Dalongtan, the mountain behind the Fawu village, <named-content xmlns:xlink="http://www.w3.org/1999/xlink" content-type="dwc:verbatimCoordinates" xlink:type="simple"><named-content content-type="geo-json" specific-use="{&#34;type&#34;:&#34;Point&#34;,&#34;coordinates&#34;:[102.062944,24.503936]}" id="NCID0EJLAE" xlink:type="simple">24°30'14.17"N, 102°03'46.60"E</named-content></named-content>, alt. 1400 m, 20 August 2015, <italic>H. C. Wang et al. ES173</italic> (YUKU, plant during grain-filling period); • same location, 9 June 2016, <italic>H. C. Wang et al. ES866</italic> (YUKU, plant in late flowering and fruiting period); • same location, 17 September 2017, <italic>H. C. Wang et al. ES2450</italic> (YUKU, plant during grain-filling period); • same location, 27 April 2022, <italic>H. C. Wang et al. YM16402</italic> (YUKU, plant in vegetative period).</p></tp:treatment-sec><ref-list><ref id="B10"><mixed-citation xmlns:xlink="http://www.w3.org/1999/xlink" xlink:type="simple">IUCN (<year>2022</year>) Guidelines for Using the IUCN Red List Categories and Criteria. Version 15. Prepared by the Standards and Petitions Committee.</mixed-citation></ref></ref-list></tp:taxon-treatment>
